# Supplementary material for: Genome-Wide Analysis of Innate Susceptibility Mechanisms of Escherichia coli to Colistin
Source: Antibiotics (Basel). 2022 Nov 21;11(11):1668. doi: 10.3390/antibiotics11111668 (PMC9687012; doi:10.3390/antibiotics11111668)
Supplement: Supplementary file 1 [file antibiotics-11-01668-s001.zip]

Archive with 1 entries (1 files):
- antibiotics-1954289-supplementary.pdf
